# Supplementary material for: Impact of big data analytics on sales performance in pharmaceutical organizations: The role of customer relationship management capabilities
Source: PLoS One. 2021 Apr 28;16(4):e0250229. doi: 10.1371/journal.pone.0250229 (PMC8081224; doi:10.1371/journal.pone.0250229)
Supplement: S1 Data — (XLSX) [file pone.0250229.s002.xlsx]

## Sheet: data
Gender	Age	Education	SE1	SE2	SE3	SE4	SE5	SE6	SE7	SE8	P1	P2	P3	P4	P5	P6	P7	SN1	SN2	SN3	SN4	VN1	VN2	VN3	VN4	UI1	UI2	UI3	UP1	UP2	UP3	MS1	MS2	MS3	RAD1	RAD2	RAD3	RD1	RD2	RD3	I1	I2	I3	C1	C2	C3	PF1	PF2	PF3
1	2	3	2	2	2	2	2	2	2	2	3	3	3	3	3	3	3	3	3	3	4	3	3	3	3	3	3	3	3	3	3	4	3	3	4	3	4	3	3	4	2	3	2	3	2	3	2	2	2
1	2	2	3	3	3	3	3	3	3	3	3	3	3	3	3	3	3	4	3	3	4	4	2	2	4	4	3	3	4	3	3	4	3	3	3	3	3	3	3	3	4	3	3	4	3	2	4	4	3
1	2	4	6	5	5	4	4	6	6	6	4	6	6	6	6	6	4	6	6	6	6	5	6	5	5	6	4	6	5	6	6	6	4	5	7	7	7	5	5	5	6	6	6	6	6	6	6	6	6
1	4	4	7	5	5	7	5	7	7	5	5	6	6	6	6	6	5	6	6	6	6	6	7	7	6	5	4	5	5	6	6	6	4	5	6	7	7	6	6	6	5	5	5	5	5	5	5	5	5
1	2	4	3	3	3	4	3	3	3	3	3	4	3	4	3	4	3	4	3	4	3	3	3	4	3	3	3	3	3	3	3	3	4	3	3	3	3	4	3	4	3	4	3	3	4	2	3	4	3
1	2	3	3	3	3	3	3	3	3	3	3	4	3	4	3	4	3	4	3	4	3	4	4	3	4	3	3	3	3	3	3	4	2	3	3	4	3	3	3	3	3	4	2	3	3	2	3	3	2
1	2	2	5	5	5	5	5	5	5	5	5	5	5	5	5	5	5	5	5	5	5	6	6	6	6	4	5	7	5	6	6	5	5	5	5	6	5	5	5	5	5	5	5	4	6	5	5	5	5
1	4	4	6	6	6	6	6	6	6	5	7	6	6	6	6	6	7	5	5	5	5	6	5	5	5	5	5	6	5	6	5	6	6	6	7	7	5	5	5	5	5	4	5	6	6	6	7	7	7
1	4	4	6	4	6	6	6	6	6	6	5	5	5	5	5	5	5	6	4	6	4	5	6	5	5	5	5	7	5	5	5	5	5	5	6	5	7	5	5	5	5	5	5	6	6	6	6	6	6
1	3	4	6	7	6	7	6	6	6	4	6	5	5	5	5	5	6	6	6	6	6	6	6	6	6	6	6	5	5	5	5	7	7	6	6	4	6	6	6	6	5	5	5	5	5	5	5	5	5
2	3	4	6	6	6	6	6	6	6	6	6	6	6	6	6	6	6	5	5	5	5	5	5	6	5	6	6	4	5	5	4	5	5	5	7	7	7	5	5	5	6	5	5	6	6	5	5	5	5
1	2	2	5	5	6	5	5	5	5	6	4	6	6	6	6	6	4	6	6	6	6	6	6	7	7	5	5	5	6	6	6	5	7	7	5	6	6	5	5	4	5	5	5	5	5	5	5	5	5
1	2	3	3	3	3	3	3	3	3	3	3	4	3	4	3	4	3	3	4	3	4	2	2	3	3	3	3	3	3	3	3	3	4	2	2	3	3	4	4	2	4	3	2	4	3	2	3	2	4
1	2	4	4	3	3	4	4	3	4	4	3	4	3	4	3	4	3	2	2	2	2	4	4	2	2	4	3	3	3	3	3	4	4	4	3	3	4	3	4	3	3	4	2	3	3	4	4	3	3
1	2	4	3	3	3	3	3	3	3	3	3	4	3	4	3	4	3	4	4	3	3	4	4	4	4	4	3	3	3	3	4	4	3	3	3	4	3	3	3	4	4	3	3	3	4	4	3	4	3
1	2	4	3	3	3	3	3	4	4	4	4	4	3	3	3	3	4	3	3	3	3	3	3	3	3	4	4	3	3	4	4	3	3	3	4	3	3	3	3	4	4	3	3	4	4	3	3	3	4
1	2	3	3	3	3	3	3	3	3	3	3	3	3	3	3	3	3	3	3	3	3	3	3	3	3	3	3	3	3	3	3	3	3	4	3	3	4	3	3	4	3	4	2	3	3	3	2	4	3
2	3	4	5	5	5	5	5	5	5	5	5	5	5	5	5	5	5	6	6	6	6	4	5	5	5	5	5	4	7	7	7	5	7	7	5	5	5	4	5	5	5	5	6	4	6	6	4	5	6
1	3	3	6	6	6	6	6	6	6	6	6	5	5	5	5	5	6	6	6	6	6	6	6	6	6	6	6	6	5	5	5	5	5	5	6	5	5	5	5	5	5	5	5	6	6	6	6	6	6
1	4	4	5	5	5	5	5	5	5	5	5	5	5	5	5	5	5	5	5	5	5	7	7	6	6	6	5	7	6	6	6	5	5	5	5	5	5	5	5	5	6	6	6	7	7	7	5	5	5
1	4	2	5	5	5	6	6	5	5	5	5	5	5	5	5	5	5	5	5	5	5	5	5	6	6	5	5	5	6	6	6	6	6	5	5	5	5	6	6	6	5	5	5	6	6	6	6	6	6
1	3	4	6	6	6	6	6	6	6	6	6	6	6	6	6	6	6	7	7	7	7	5	6	5	5	5	6	5	6	6	4	5	4	5	6	6	6	5	5	5	6	6	6	5	5	5	5	5	7
1	2	4	3	3	3	3	3	3	3	3	3	4	3	4	3	4	3	2	2	2	2	4	3	3	2	3	3	4	3	4	3	3	3	4	4	3	3	3	3	3	3	3	3	3	3	2	3	3	3
1	2	3	3	3	3	3	3	3	3	3	3	3	3	3	3	3	3	3	3	3	4	3	3	3	3	3	4	3	4	3	3	3	3	3	4	3	3	4	3	4	3	3	3	3	3	4	4	4	3
2	1	4	6	6	6	6	7	6	6	7	5	5	5	5	5	5	5	7	7	7	7	6	6	5	6	6	6	6	7	7	6	5	5	5	6	6	6	5	5	5	6	6	6	6	6	7	7	7	5
2	3	2	6	6	6	6	6	6	6	6	6	6	6	6	6	6	6	6	6	6	6	6	7	6	5	6	6	6	6	6	5	5	5	5	6	6	6	6	5	5	6	6	6	6	6	6	7	7	7
2	3	2	5	6	6	6	6	5	5	5	7	5	5	5	5	5	7	5	5	6	6	5	5	5	4	5	6	6	5	5	6	7	6	6	5	5	5	5	5	5	5	6	6	6	6	6	6	6	6
1	3	4	6	6	7	6	6	6	6	6	6	6	6	6	6	6	6	6	6	6	6	6	5	6	5	5	5	5	5	5	5	5	5	5	6	6	6	6	6	6	6	6	6	6	6	6	6	6	6
1	2	4	7	7	7	7	7	7	7	6	5	5	5	5	5	5	5	6	6	6	6	5	6	5	5	6	6	6	5	6	6	7	7	6	7	7	7	5	5	5	5	5	5	5	5	5	5	5	5
1	2	4	5	5	5	5	5	5	5	5	5	6	6	6	6	6	5	6	6	6	6	6	6	7	7	6	6	6	5	6	6	5	5	5	6	6	5	5	5	5	5	5	6	5	5	5	5	5	5
1	2	3	5	7	5	6	7	5	5	6	6	6	6	6	6	6	6	6	6	6	6	6	6	7	7	6	6	6	6	5	6	5	5	5	5	5	5	7	6	6	5	6	6	6	6	6	5	5	5
1	4	3	5	5	5	5	5	5	5	5	5	6	6	6	6	6	5	5	5	5	5	5	5	5	6	5	5	5	5	5	5	6	6	6	6	6	6	6	6	6	6	6	6	6	6	6	6	6	6
1	2	3	6	6	6	7	6	6	6	5	5	5	5	5	5	5	5	5	5	5	5	5	6	5	5	6	6	6	5	5	6	5	5	5	5	5	6	6	6	6	6	6	6	7	7	7	6	6	6
1	4	3	5	5	5	6	6	5	5	5	6	6	6	6	6	6	6	5	5	5	5	6	6	7	6	6	5	5	6	6	5	6	5	5	4	4	4	6	6	6	5	5	5	7	7	7	6	6	6
2	1	1	3	3	3	3	3	3	3	3	3	3	3	3	3	3	3	3	3	3	3	3	4	3	3	4	3	3	3	3	4	3	3	4	3	2	3	3	4	4	2	3	3	3	3	2	3	3	4
1	4	2	5	5	5	5	5	5	5	5	6	6	6	6	6	6	6	6	6	6	6	4	4	2	3	5	5	5	7	7	6	6	6	6	7	7	7	5	5	5	5	5	5	5	5	5	5	5	5
1	3	2	5	5	5	5	5	5	5	5	5	5	5	5	5	5	5	6	6	6	6	1	4	2	3	5	5	5	6	5	6	5	5	5	4	7	4	5	5	5	6	6	6	6	6	5	6	6	6
1	4	3	6	5	6	4	5	6	6	6	7	6	6	6	6	6	7	6	6	6	6	7	7	7	6	5	5	5	5	5	5	6	6	6	4	7	5	5	5	5	6	6	6	6	6	5	5	5	5
1	4	2	5	6	5	6	6	5	5	6	5	7	7	7	7	7	5	6	6	6	6	5	5	5	6	5	5	5	5	5	6	5	5	5	6	6	5	5	5	5	6	6	6	7	7	7	7	7	7
1	4	2	5	5	5	5	5	5	5	5	6	7	7	7	7	7	6	7	7	7	7	6	6	6	5	7	6	6	5	5	5	5	5	5	5	5	6	5	5	5	7	7	7	6	6	6	6	6	6
1	2	2	5	5	5	5	5	5	5	5	5	5	5	5	5	5	5	7	7	7	7	6	7	6	5	6	6	6	5	5	5	5	5	5	5	4	5	5	5	5	6	6	6	6	6	6	6	6	6
1	3	2	5	5	5	5	5	5	5	5	5	5	5	5	5	5	5	5	5	5	5	5	6	6	5	4	5	5	5	5	5	7	5	4	7	6	6	6	6	6	7	5	6	5	5	6	6	6	6
1	3	2	5	5	5	6	6	5	5	6	5	5	5	5	5	5	5	6	6	6	6	6	7	7	6	5	5	5	6	5	5	6	6	4	7	7	7	6	6	6	5	5	5	5	5	5	6	6	6
1	2	4	6	6	6	6	6	6	6	6	5	5	5	5	5	5	5	6	6	6	6	5	6	6	5	6	6	6	5	5	5	6	6	6	5	5	5	5	5	5	5	5	5	6	6	6	5	5	5
1	4	2	5	5	5	5	5	5	5	5	5	5	5	5	5	5	5	6	6	6	6	5	7	7	7	6	6	6	5	5	5	6	6	5	7	7	7	6	6	6	5	5	5	5	5	6	6	6	6
1	2	4	7	7	7	6	6	7	7	6	5	5	5	5	5	5	5	5	5	5	5	7	7	7	7	5	5	5	5	6	6	6	6	6	5	6	6	7	7	7	6	6	6	6	6	6	7	7	5
1	2	4	3	3	3	3	3	4	4	4	3	3	3	3	3	3	3	4	4	3	3	3	3	3	3	3	3	3	3	3	4	4	3	3	4	3	4	3	4	4	4	3	3	3	3	4	3	3	3
1	2	3	5	5	5	5	5	5	5	5	5	5	5	5	5	5	5	5	5	6	5	4	4	4	4	5	5	5	5	5	5	6	6	6	5	5	6	5	5	5	5	4	5	4	4	5	5	5	4
1	1	2	5	5	5	5	5	5	5	5	5	5	5	5	5	5	5	6	6	6	5	6	7	7	6	5	6	6	6	5	5	6	6	5	5	6	5	4	5	5	5	6	5	6	6	5	6	6	4
1	1	2	5	5	5	5	5	5	5	5	6	6	5	5	5	6	6	5	6	6	6	6	7	6	6	5	6	6	5	6	6	7	7	5	6	7	5	5	5	5	6	6	6	6	6	6	5	5	5
1	1	1	6	5	6	6	6	6	6	6	6	6	6	6	6	6	6	5	5	5	5	5	5	6	6	6	6	6	6	6	6	6	6	6	5	5	5	5	5	5	6	5	5	5	5	6	5	5	4
2	1	2	7	7	7	7	7	7	7	7	5	5	5	5	5	5	5	6	6	6	6	6	6	6	6	6	6	6	6	6	6	5	5	5	5	6	4	5	6	6	5	6	5	6	6	5	5	5	5
2	2	3	5	5	5	5	5	5	5	5	6	7	7	7	7	7	6	6	6	6	6	6	5	5	5	5	5	5	6	6	5	5	5	5	5	5	7	5	5	5	5	6	5	5	5	5	5	5	4
1	2	2	5	5	5	5	5	5	5	5	6	5	5	5	5	5	6	6	6	6	6	5	5	5	5	5	5	5	5	5	5	5	5	5	5	6	5	6	5	5	7	7	7	7	7	5	5	4	5
2	2	2	6	6	6	5	6	6	6	6	5	5	5	5	5	5	5	6	6	6	6	7	7	7	7	5	5	5	5	6	6	5	4	5	4	5	5	5	4	4	5	5	5	5	5	5	4	4	5
1	2	1	3	1	3	1	3	3	3	3	3	3	3	3	3	3	3	2	2	4	3	3	4	4	3	3	3	3	3	3	3	3	3	4	3	3	3	1	3	3	3	3	3	3	3	4	1	2	4
1	2	2	6	6	6	6	6	6	6	6	6	6	6	6	6	6	6	5	5	5	5	6	6	5	5	5	5	5	6	6	6	6	5	5	6	6	6	5	5	5	6	6	6	7	7	6	6	6	6
1	2	4	6	6	6	5	5	6	6	6	6	5	5	5	5	5	6	5	5	5	5	6	6	6	6	5	5	5	6	6	6	6	6	6	5	4	4	6	6	6	7	7	7	7	7	7	6	5	6
2	2	3	6	6	6	6	6	6	6	6	6	6	6	6	6	6	6	6	6	6	6	6	6	6	6	6	6	6	6	6	6	6	6	6	7	7	7	5	5	5	6	6	6	6	6	6	6	6	6
2	2	2	5	5	5	5	5	5	5	5	7	7	7	7	7	7	7	5	5	5	5	6	6	6	6	6	6	6	6	5	5	6	5	5	5	4	5	5	5	5	5	5	5	6	6	5	5	5	5
1	3	3	5	5	5	5	5	5	5	5	5	5	5	5	5	5	5	6	6	6	6	5	6	6	5	5	5	5	5	5	5	5	5	5	4	4	5	5	5	5	6	5	6	5	5	6	6	6	6
1	4	4	7	7	7	7	7	7	7	7	6	6	6	6	6	6	6	6	6	6	6	4	5	5	5	5	6	6	7	7	7	6	6	6	5	5	4	5	5	5	6	6	6	6	6	4	5	6	5
1	2	2	6	6	6	6	6	6	6	6	5	5	5	5	5	5	5	6	6	6	6	6	6	6	4	5	5	5	5	6	5	5	7	5	4	4	5	5	5	5	5	5	5	5	5	6	5	5	5
1	2	3	6	4	6	6	6	6	6	6	6	6	6	6	6	6	6	5	5	5	5	5	5	5	5	4	5	5	5	4	5	5	5	6	4	4	5	6	6	6	7	7	7	6	6	5	6	6	6
1	2	3	6	6	6	6	6	6	6	6	6	6	6	6	6	6	6	5	5	5	5	5	5	5	5	5	5	5	6	5	6	6	7	5	5	5	5	6	6	6	6	6	6	6	6	6	6	6	6
1	4	2	5	5	5	5	5	5	5	5	6	6	6	6	6	6	6	6	6	6	6	6	6	6	6	5	5	5	6	6	5	6	6	6	5	5	6	5	5	5	6	6	6	5	5	6	6	6	6
1	2	2	6	6	6	6	6	6	5	6	5	6	5	5	5	5	7	6	6	6	6	6	5	5	5	5	5	5	5	5	6	5	5	5	5	5	5	5	6	6	7	5	6	5	5	6	4	6	5
1	1	1	6	6	6	6	7	6	6	7	6	6	6	7	7	7	6	6	6	6	6	5	5	5	6	5	5	5	6	6	6	6	5	5	6	6	6	7	6	6	5	5	5	5	5	5	6	6	6
1	1	2	5	5	4	6	6	4	5	6	5	5	6	5	5	5	5	6	6	6	6	6	6	7	7	5	5	5	5	6	5	6	7	6	5	4	6	5	5	5	5	5	5	6	6	7	7	5	5
1	2	1	6	6	6	5	4	6	6	4	5	5	6	5	5	5	5	5	5	5	6	6	6	6	6	4	5	5	7	6	6	6	6	6	5	6	6	5	5	5	5	5	5	6	6	6	5	6	5
1	1	1	5	5	5	5	5	5	5	5	5	5	5	5	5	5	5	5	5	5	5	6	7	7	6	6	6	6	4	5	6	6	6	5	5	6	6	6	5	5	5	6	6	5	5	6	6	5	5
1	2	1	5	5	5	5	5	5	5	5	4	5	4	5	5	5	4	5	5	5	6	6	6	7	6	6	6	6	6	6	6	5	6	5	5	6	5	5	4	4	5	5	5	6	6	5	5	5	6
1	1	2	5	6	5	6	5	6	5	6	4	5	5	5	5	4	5	5	5	5	6	7	7	7	7	5	5	5	5	5	6	5	5	5	6	6	5	5	6	6	7	5	6	6	6	6	5	6	5
1	2	2	6	5	6	6	5	6	6	5	4	4	6	6	6	6	6	6	6	6	6	7	7	7	7	6	6	6	5	6	6	6	5	6	5	5	4	5	5	5	6	6	6	5	5	5	5	4	5
1	1	1	6	6	6	6	6	6	6	6	7	6	6	6	6	6	7	6	6	6	6	5	6	6	6	6	6	6	6	6	5	5	5	5	6	6	5	5	7	7	6	6	6	5	5	5	5	5	5
1	1	1	5	5	5	5	5	5	5	5	5	5	5	5	6	5	5	6	6	7	6	6	6	6	5	5	6	6	6	6	6	6	5	5	5	5	5	4	5	5	6	6	6	6	6	6	4	5	4
1	1	1	7	6	7	7	7	7	7	7	6	6	6	6	6	6	6	7	6	6	6	6	6	6	6	5	5	5	5	5	5	5	5	5	5	6	6	6	5	5	6	6	6	6	6	6	5	5	6
1	1	1	7	7	7	6	7	7	7	7	6	6	5	5	5	5	5	4	6	6	6	6	6	6	6	5	5	5	6	6	6	6	6	6	6	6	4	5	5	5	7	7	7	6	6	6	6	6	6
1	1	1	5	5	5	5	5	5	5	5	6	6	6	6	6	6	6	6	6	6	6	5	5	5	4	5	5	5	6	6	6	5	4	6	7	7	6	5	5	5	5	5	5	6	6	6	6	5	6
2	1	2	5	5	5	6	5	5	5	7	6	6	6	6	6	6	6	5	5	5	5	5	5	5	4	6	6	6	6	6	6	5	5	6	6	6	6	5	5	5	5	5	5	7	7	5	5	5	5
1	2	4	5	5	5	5	5	5	5	5	6	5	5	5	5	5	6	6	6	6	6	6	6	6	6	5	5	5	5	5	5	5	5	5	5	6	7	5	5	5	6	6	6	5	5	7	5	5	5
1	2	1	7	4	7	6	6	7	7	6	6	6	6	6	6	6	6	6	6	6	6	5	5	5	5	5	5	5	5	5	6	5	5	5	6	5	7	6	6	6	6	5	6	6	6	6	6	6	6
1	2	3	5	5	5	6	4	6	5	4	6	5	5	5	5	5	6	5	6	5	6	5	5	5	5	5	5	5	6	5	5	5	5	5	6	5	5	5	5	5	5	5	5	5	5	5	4	4	5
1	2	2	6	6	6	6	6	4	6	6	6	6	6	6	6	6	6	5	5	5	5	4	4	5	5	6	6	6	5	5	4	4	5	5	6	6	5	5	5	5	5	6	5	5	5	5	5	4	5
1	2	4	5	5	5	5	5	5	5	5	5	5	5	5	5	5	5	6	6	6	6	6	6	6	4	5	5	5	5	5	5	4	5	5	7	6	6	6	6	6	5	6	6	5	6	5	6	4	5
1	2	4	5	7	5	7	7	5	5	7	5	5	5	5	5	5	5	5	5	5	5	5	6	6	6	5	5	4	5	5	5	6	6	6	5	5	6	5	5	5	5	5	5	5	5	5	5	5	5
1	2	3	6	6	6	6	6	6	6	6	5	5	5	5	5	5	5	6	6	6	6	6	6	6	6	6	6	6	6	4	5	5	5	5	5	5	5	5	5	5	7	6	6	4	6	6	6	6	6
1	2	3	6	6	6	6	6	6	6	6	5	5	5	5	5	5	5	6	6	6	6	6	6	6	6	5	5	5	6	6	6	7	7	7	6	5	4	5	5	5	5	6	5	5	6	5	7	7	7
1	2	2	5	6	5	4	5	5	5	5	7	7	7	7	7	7	7	5	5	5	5	4	5	5	5	5	5	5	6	5	5	5	4	5	5	6	6	6	6	6	5	5	5	5	5	5	4	4	5
1	2	2	3	3	3	1	3	3	3	3	4	4	3	3	3	3	4	3	3	4	3	3	3	3	4	3	4	3	3	3	4	3	3	4	3	2	5	2	2	2	2	3	2	2	3	2	3	3	2
1	2	3	5	7	5	5	5	5	5	5	5	6	6	6	6	6	7	6	6	6	6	6	6	6	6	5	5	5	5	5	5	7	7	7	6	5	6	5	5	5	6	6	6	5	5	5	5	5	5
1	2	3	7	7	7	7	7	7	7	7	5	5	5	5	5	5	5	5	5	5	5	7	7	7	7	5	5	5	6	6	5	4	5	5	6	6	6	5	5	5	5	7	5	5	6	5	5	5	5
1	2	4	6	6	6	6	6	6	6	6	6	5	5	5	5	5	5	6	6	6	6	7	7	6	6	5	5	6	6	6	6	5	5	5	6	5	5	6	6	6	6	6	6	5	5	5	5	5	5
1	2	3	7	7	7	7	7	7	7	7	5	6	6	6	6	6	6	5	5	5	5	5	6	5	5	5	5	5	5	5	4	7	7	7	5	5	5	5	5	5	6	7	7	5	5	5	5	5	4
1	2	2	6	5	6	6	6	6	6	6	5	5	5	5	5	5	5	6	6	5	6	5	5	5	6	5	5	5	6	6	6	7	7	7	6	5	5	5	5	5	6	6	6	6	5	6	6	6	6
1	2	1	6	6	6	6	6	6	6	6	6	6	6	6	6	6	6	5	6	6	5	5	6	6	5	4	5	5	5	6	4	5	6	6	5	7	7	6	6	6	6	6	6	6	6	6	6	6	6
1	2	4	5	7	5	5	5	5	5	5	5	5	5	5	5	5	5	5	5	6	5	5	5	6	5	5	6	6	6	6	5	5	5	5	6	7	7	6	6	6	5	5	5	6	6	6	4	4	4
1	2	4	6	6	6	4	6	6	6	6	6	6	6	6	6	6	6	6	6	6	6	5	6	6	6	6	6	5	5	5	5	6	6	6	6	4	6	5	5	5	6	4	5	5	7	5	6	6	4
1	2	4	6	6	6	6	6	6	6	6	6	6	6	6	6	6	6	5	5	5	6	5	6	6	6	5	6	6	7	7	7	4	6	5	5	7	4	6	6	6	4	7	6	6	6	6	6	6	6
2	2	4	6	6	6	6	6	6	6	7	7	7	7	7	7	7	7	6	6	6	6	6	7	6	6	5	5	6	5	5	4	6	6	6	7	7	7	5	5	5	6	6	5	7	7	7	7	7	7
2	2	3	5	5	5	5	5	5	5	5	7	7	7	7	7	7	7	6	6	6	6	5	6	5	5	5	5	5	6	6	6	5	6	6	7	7	7	5	5	5	6	6	6	6	6	6	7	7	7
2	2	1	6	6	6	5	5	6	6	5	5	5	5	5	5	5	5	5	5	5	5	5	6	5	5	6	7	6	6	6	5	6	6	6	5	5	5	7	7	7	6	6	6	6	5	6	6	6	6
2	2	3	7	7	7	7	7	7	7	7	7	6	6	6	6	6	7	6	6	6	6	6	7	7	6	5	5	5	5	5	5	5	5	5	5	5	5	5	5	5	6	6	6	6	5	6	5	5	5
2	2	1	5	5	5	7	7	5	5	7	5	6	6	6	6	6	5	6	6	6	6	6	6	6	6	5	5	5	5	5	5	5	5	6	6	5	5	5	5	5	6	7	6	5	7	5	5	5	6
2	2	1	4	5	4	6	6	5	5	4	7	7	7	7	7	7	7	5	5	5	5	5	5	6	6	5	5	5	5	5	6	5	4	5	7	7	7	6	7	7	6	6	6	6	6	6	6	6	6
1	3	3	6	6	6	6	6	6	6	6	6	7	7	7	7	7	6	5	5	5	4	6	5	5	5	5	6	5	5	5	5	6	6	6	6	6	6	5	5	5	5	5	5	5	5	5	4	4	6
1	3	3	6	6	6	4	6	6	6	6	5	5	5	5	5	5	5	5	5	5	5	5	4	4	6	6	6	5	6	5	5	6	6	6	5	5	5	6	6	6	6	6	6	6	6	6	6	6	6
1	3	3	6	6	7	6	6	6	6	6	5	5	5	5	5	5	5	6	6	6	6	6	6	6	6	4	5	6	5	4	6	5	5	5	4	5	4	5	5	5	6	6	6	6	6	6	7	7	7
1	1	2	6	5	6	6	6	5	6	5	5	4	6	7	6	6	6	6	6	6	6	6	6	6	6	5	5	6	5	5	6	5	5	5	6	6	6	5	5	5	5	5	5	6	6	6	5	4	5
1	3	1	5	5	6	7	7	5	6	7	5	6	5	5	5	5	6	7	7	7	7	6	5	5	5	6	5	5	6	5	5	5	5	5	6	6	6	5	7	7	6	6	6	6	6	6	5	6	5
2	1	1	6	5	6	5	6	6	6	6	6	5	5	6	6	7	6	7	6	6	6	6	6	6	5	5	5	5	5	5	6	5	5	5	6	6	5	5	6	6	6	6	5	5	6	5	5	6	5
1	4	1	5	5	5	5	5	5	5	5	7	5	5	5	5	5	5	6	6	6	6	6	6	6	5	5	5	5	7	5	5	5	5	6	5	6	7	6	6	6	6	6	6	6	5	6	5	6	5
2	1	1	5	5	5	5	5	5	5	5	5	5	5	6	7	5	6	5	5	5	5	5	5	5	5	6	6	5	5	5	6	6	5	5	6	6	5	7	5	5	5	5	5	5	5	5	5	5	5
1	1	1	6	6	6	6	6	6	6	6	6	7	6	7	7	7	7	7	7	7	7	5	5	5	6	5	6	6	5	5	6	6	6	6	6	6	4	6	5	5	5	5	5	6	5	6	5	6	6
1	1	2	6	6	6	6	6	6	6	6	5	5	6	5	5	5	5	6	6	6	6	5	5	5	6	5	6	5	6	6	7	6	6	6	5	5	5	6	4	4	6	6	6	6	5	5	6	6	5
1	1	2	6	6	6	5	5	6	6	5	6	5	6	5	5	5	5	6	6	6	6	5	6	5	5	6	5	5	6	7	6	6	6	6	6	6	6	5	6	6	5	5	5	5	6	5	6	4	6
2	1	2	5	5	5	5	5	5	5	5	6	6	6	6	6	6	6	6	6	6	5	5	7	7	7	4	5	5	4	5	5	5	6	5	6	6	5	5	5	5	5	5	5	6	6	6	5	6	5
1	1	1	5	5	5	5	5	5	5	5	6	6	6	6	6	6	6	5	5	5	7	5	6	5	5	5	5	4	6	6	6	6	6	6	5	5	4	6	5	4	6	6	6	5	5	5	5	4	6
1	1	2	5	5	5	5	5	5	5	5	4	5	6	5	6	5	4	5	5	5	5	5	6	6	5	5	5	4	4	5	5	6	6	5	6	6	6	5	6	5	5	5	5	5	6	5	5	5	6
1	1	2	5	5	5	5	5	5	5	5	5	5	5	5	5	5	5	6	6	6	6	6	6	7	7	6	6	6	5	5	5	5	6	6	6	6	6	5	6	5	6	6	6	5	6	5	5	5	5
1	1	1	6	6	6	6	6	6	6	6	6	5	5	5	5	5	6	5	5	6	5	5	5	6	5	5	6	5	6	6	5	5	6	5	5	5	5	5	6	5	5	5	5	6	6	6	6	6	6
2	2	1	7	7	7	7	7	7	7	7	6	6	6	6	6	6	6	5	5	5	5	5	5	6	6	5	5	5	5	5	5	6	6	6	5	5	6	6	7	5	5	6	6	6	6	6	5	6	6
2	1	2	7	7	7	6	7	7	7	7	6	6	6	6	6	6	6	6	6	7	6	6	6	5	5	6	6	5	5	5	5	5	6	5	6	6	5	5	5	5	6	6	6	5	6	5	6	5	6
1	1	2	7	7	7	7	7	7	7	7	5	6	6	6	6	6	5	6	5	5	5	5	5	5	7	5	5	5	4	5	5	5	5	5	5	6	5	5	7	5	6	6	6	6	5	6	5	7	5
1	1	2	5	5	5	5	5	5	5	5	5	5	5	5	5	5	5	6	7	7	7	5	5	6	6	5	5	5	5	5	4	5	5	5	6	5	4	5	5	5	5	5	5	5	5	5	5	5	6
1	1	2	7	7	7	6	7	7	7	7	5	5	5	5	5	5	5	6	6	6	6	6	6	5	6	6	6	4	6	6	6	5	6	5	7	7	6	5	5	5	6	6	6	5	5	5	6	5	7
1	1	1	5	5	5	6	7	5	5	7	6	6	6	6	6	6	6	6	5	5	5	7	7	6	5	4	5	5	5	5	5	5	6	5	5	5	5	5	6	5	6	6	6	5	5	5	5	5	5
1	1	2	7	6	7	6	6	7	7	6	5	5	5	5	5	5	5	6	5	5	5	6	6	6	6	5	6	5	6	6	5	5	5	5	5	7	7	6	7	6	5	5	5	6	6	7	5	6	6
1	1	2	6	6	6	6	4	6	6	4	6	6	5	5	5	5	5	5	5	5	5	6	6	6	6	6	5	5	6	6	6	6	5	5	7	7	6	5	5	5	6	6	6	5	6	5	6	6	6
1	1	2	5	5	5	5	5	5	5	5	5	5	5	5	5	5	5	5	6	6	6	5	6	6	5	5	5	5	6	6	6	5	5	5	6	6	4	5	5	5	5	5	5	6	6	6	6	6	6
1	1	2	5	5	5	5	5	5	5	5	5	5	6	6	6	5	5	5	5	5	5	5	5	6	4	5	5	6	5	6	6	5	5	5	5	6	5	5	5	5	6	6	6	7	6	5	6	5	5
1	1	1	7	4	7	6	7	7	7	7	6	6	6	6	6	6	6	6	6	6	6	6	6	6	6	7	6	4	6	6	6	6	6	5	7	5	7	5	5	5	6	5	5	5	6	5	6	5	5
2	2	1	5	5	5	5	5	5	5	5	6	6	6	6	6	6	6	6	6	6	6	6	6	5	6	5	5	5	6	6	6	6	5	6	6	7	4	6	6	6	7	6	6	5	5	5	6	5	6
1	1	1	7	7	7	6	7	7	7	7	6	6	6	6	6	6	6	6	6	6	6	5	6	5	5	5	5	5	6	6	5	5	5	5	5	6	5	5	5	5	6	6	6	5	5	5	6	6	6
2	1	2	4	2	4	4	4	4	4	4	6	6	5	5	5	5	5	6	6	6	6	5	5	5	5	6	6	6	5	6	6	6	6	6	5	6	4	6	6	5	5	5	5	6	6	6	6	6	4
2	1	1	5	5	5	6	6	5	5	6	6	6	7	7	7	7	7	6	6	6	6	6	6	6	6	5	5	5	6	6	5	5	5	6	5	6	5	6	5	4	6	5	5	5	5	5	5	5	4
1	2	4	6	5	6	5	6	6	6	6	5	5	5	5	5	5	5	6	6	6	6	6	6	6	6	5	5	5	5	5	5	5	5	5	5	5	6	5	5	5	7	6	7	6	5	6	5	5	5
1	2	3	5	5	5	5	5	5	5	5	5	5	5	5	5	5	5	7	7	7	7	6	6	6	6	5	6	6	5	5	5	5	5	5	6	5	6	5	6	5	7	6	6	6	6	6	5	6	6
1	2	1	5	5	5	5	5	5	5	5	5	6	6	6	6	6	5	6	6	6	6	5	4	5	5	5	4	5	6	6	4	5	5	5	5	5	5	5	6	5	7	7	7	6	5	6	5	5	5
1	2	4	5	5	5	5	6	6	5	6	6	6	6	6	6	6	6	5	5	5	5	6	5	5	5	5	5	5	6	6	5	5	5	5	6	6	4	6	6	6	5	5	5	5	5	5	5	5	5
2	2	4	5	5	5	4	5	4	5	5	6	7	7	7	7	7	6	5	5	5	5	5	5	5	5	5	5	5	6	6	6	5	5	5	6	6	5	6	5	5	5	5	5	6	6	6	5	6	5
1	2	4	6	6	6	6	6	5	6	6	6	6	6	6	6	6	6	7	7	7	7	6	6	6	7	5	5	5	6	6	6	6	7	7	6	5	6	6	7	6	6	7	6	7	6	6	6	7	6
1	2	4	6	6	6	4	6	6	6	6	5	5	5	5	5	5	5	4	5	4	5	6	6	6	5	6	6	6	5	6	6	6	6	6	6	6	6	5	5	5	6	6	6	6	5	6	5	6	5
1	2	4	5	5	5	5	5	5	5	5	6	6	6	6	6	6	6	5	5	5	5	5	6	5	5	5	5	5	5	6	5	5	5	5	6	6	6	7	6	7	6	7	6	5	6	5	6	5	6
1	2	3	4	4	4	4	4	4	4	4	5	5	5	5	5	5	5	6	6	6	6	6	6	6	6	6	6	4	7	6	4	6	6	4	5	5	6	5	5	5	6	6	6	6	6	6	6	6	6
1	2	3	6	6	6	6	6	6	6	6	5	7	7	7	7	7	5	6	6	6	6	7	7	7	7	5	5	5	6	5	6	6	6	6	5	5	5	5	7	7	5	5	5	6	6	6	6	6	6
1	2	4	6	6	6	6	6	6	6	5	5	5	4	4	5	4	5	6	6	6	6	6	6	6	6	5	5	5	6	6	6	7	7	7	6	7	5	5	5	7	6	6	6	6	5	6	5	6	5
1	2	3	6	6	6	6	6	6	6	5	5	4	5	4	5	4	5	6	6	6	6	6	6	6	7	5	6	5	5	5	5	4	5	5	5	5	6	6	6	4	6	6	6	6	6	6	5	5	6
1	2	4	5	5	5	5	5	5	5	4	5	5	5	5	5	5	5	6	6	6	6	6	6	6	5	5	6	6	5	6	6	5	5	5	5	6	7	4	7	6	6	6	6	6	6	6	6	6	4
1	2	3	5	5	5	5	5	5	5	5	6	5	5	5	5	5	6	5	5	5	5	5	4	5	5	5	5	5	6	5	6	6	6	6	6	6	6	7	6	6	6	6	6	6	6	6	5	4	5
1	2	2	5	5	5	5	5	5	5	5	6	6	6	6	6	6	6	7	7	7	7	7	7	7	7	6	6	6	5	5	5	5	5	5	6	6	6	5	5	5	6	5	5	5	5	5	5	5	5
1	2	2	6	6	6	6	6	6	6	6	5	5	5	5	5	5	5	6	6	6	6	6	6	6	6	5	6	5	5	5	5	5	5	5	6	4	4	4	5	4	7	5	6	6	5	6	5	5	5
1	2	4	5	5	5	5	5	5	5	5	7	7	7	7	7	7	7	6	6	6	6	6	6	6	6	6	6	5	6	5	5	5	7	5	6	4	4	5	5	5	6	6	6	5	5	5	4	5	5
1	2	2	6	6	6	6	6	6	6	6	6	6	6	6	6	6	6	5	5	5	5	5	5	5	5	5	5	5	7	7	7	5	6	5	5	6	6	6	5	5	6	6	6	5	5	5	5	5	5
1	2	2	3	3	3	3	3	3	3	3	3	3	3	3	4	4	3	3	3	3	4	3	3	3	3	3	3	3	3	4	4	3	3	3	3	4	3	3	3	4	3	3	3	3	4	3	3	4	4
1	2	4	6	4	6	5	6	6	6	6	5	5	5	5	5	5	5	5	5	7	5	5	5	5	5	6	6	6	6	6	6	5	5	5	5	6	6	5	5	5	5	5	5	5	5	5	5	5	5
1	2	3	6	6	6	7	6	6	6	6	7	7	7	7	7	7	7	7	7	7	7	4	5	4	5	6	6	6	6	6	6	5	5	5	5	6	6	7	7	7	6	6	6	5	5	5	5	5	6
1	2	3	5	5	5	5	5	5	5	5	5	5	5	5	5	5	5	5	5	6	5	1	4	2	3	6	4	5	5	4	6	5	5	4	5	5	5	5	5	5	5	5	5	5	5	5	5	5	5
1	2	2	7	4	7	7	4	7	7	7	6	6	6	6	6	6	6	5	5	5	5	2	2	2	3	4	4	6	5	4	4	7	7	6	6	6	4	5	5	5	5	4	5	4	5	4	4	5	4
1	2	2	7	7	7	6	6	7	7	7	7	6	6	6	6	6	7	6	6	7	6	6	6	6	5	5	5	5	6	7	6	6	6	6	6	5	4	7	7	7	6	6	6	6	6	6	7	7	5
1	2	3	7	7	7	7	7	7	7	7	5	6	6	6	6	6	6	6	6	7	6	6	6	6	5	6	6	6	5	5	4	5	5	5	5	5	4	5	5	5	6	6	6	5	6	6	5	5	5
1	2	4	5	5	5	5	5	5	5	5	4	6	6	6	6	6	6	5	5	6	5	6	6	7	7	6	6	5	5	5	5	5	5	5	6	4	5	5	5	4	5	5	5	5	5	5	4	5	4
1	2	3	6	4	6	6	6	6	6	6	5	5	5	5	5	5	5	6	6	4	6	6	6	6	6	6	6	6	6	5	5	5	6	5	5	4	6	5	5	5	5	5	5	5	5	5	5	4	5
1	2	3	5	6	5	6	6	5	5	5	5	5	5	5	5	5	5	6	6	6	6	6	6	7	6	5	5	5	7	7	7	6	6	6	4	6	6	5	5	5	6	6	6	6	5	6	6	6	6
1	2	2	5	5	5	5	5	5	5	5	5	5	5	5	5	5	5	5	5	6	5	7	7	7	7	6	6	6	7	7	7	6	6	6	6	4	4	5	5	7	6	6	6	6	6	6	6	6	6
1	2	4	5	5	5	5	5	5	5	5	6	6	6	6	6	6	6	5	5	5	5	5	6	6	6	5	5	5	7	5	5	7	6	7	5	6	6	5	5	5	6	6	6	6	6	6	6	6	6
1	2	3	5	5	5	5	5	5	5	5	6	6	6	6	6	6	6	5	5	4	5	6	6	6	5	5	5	4	7	7	7	5	5	5	6	6	6	6	6	6	6	6	6	6	6	6	6	6	6
1	2	4	6	6	6	6	6	6	6	6	6	6	6	6	6	6	6	6	6	6	6	7	7	6	6	7	7	7	5	5	5	6	5	5	4	5	5	5	5	7	6	6	6	6	6	6	6	6	6
1	2	4	5	5	5	6	5	5	5	5	6	6	6	6	6	6	6	6	6	6	6	6	6	6	5	5	5	5	5	5	5	6	6	6	4	7	7	5	5	5	6	6	6	6	6	6	6	7	6
1	2	4	5	5	5	6	6	5	5	5	6	6	6	6	6	6	6	5	6	5	6	5	5	6	6	5	6	6	5	5	5	6	6	5	5	6	6	5	5	5	7	7	7	6	6	6	6	6	6
1	2	2	6	6	6	6	6	6	6	6	6	6	6	6	6	6	6	5	6	5	5	6	6	5	5	5	5	5	6	6	6	6	6	6	5	7	6	6	5	5	6	6	5	6	6	6	6	6	6
1	2	3	6	6	6	6	6	6	6	6	6	6	6	6	6	6	6	7	7	7	7	5	5	5	6	6	6	6	6	6	6	6	7	6	5	4	4	5	7	5	7	7	7	6	6	6	6	6	5
2	2	3	6	6	6	6	6	6	6	6	5	5	5	5	5	5	5	5	5	5	5	5	7	7	7	4	5	6	5	6	4	6	6	5	6	5	5	5	7	4	6	6	6	6	5	6	6	6	6
2	2	4	6	6	6	4	6	6	6	6	6	6	6	6	6	6	6	6	5	6	5	7	7	7	5	5	6	6	5	5	5	6	6	5	4	5	5	6	6	6	6	6	6	6	6	6	6	6	6
1	2	4	5	5	5	5	5	5	5	5	7	5	5	5	5	5	7	6	6	6	5	5	5	5	7	5	4	5	6	6	6	7	6	7	4	5	5	7	6	6	6	6	6	6	6	6	6	6	6
1	2	4	6	6	6	5	5	6	6	6	6	5	5	5	5	5	6	6	6	6	6	5	5	6	6	5	5	6	5	6	5	6	6	7	5	6	6	6	6	6	6	6	6	6	6	6	6	6	6
2	2	3	6	6	6	6	6	6	6	6	5	5	5	5	5	5	5	5	6	5	6	5	5	5	5	5	5	4	5	5	6	6	6	5	5	7	7	7	7	7	7	7	7	5	4	5	6	7	6
1	2	3	5	4	5	5	5	5	5	5	5	5	5	5	5	5	5	6	6	6	6	6	6	6	6	5	5	5	5	5	5	5	6	5	6	5	5	5	5	5	5	6	5	5	5	5	7	4	5
1	2	4	6	6	6	6	6	6	6	6	5	5	5	5	5	5	5	6	6	6	6	6	6	6	6	6	6	6	5	5	5	6	6	6	7	7	7	5	5	5	7	7	7	6	6	6	7	7	7
1	2	3	4	4	4	5	5	4	4	5	6	6	6	6	6	6	6	7	7	7	7	6	6	6	6	5	5	5	5	6	6	5	5	5	5	5	5	5	5	5	6	6	6	6	5	6	5	7	7
1	2	2	6	6	6	6	6	6	6	6	5	5	5	5	5	5	5	6	6	6	6	6	6	6	7	5	6	5	6	6	6	5	5	7	5	5	6	5	5	5	6	6	6	7	7	7	5	7	7
2	2	1	6	6	6	6	6	6	6	6	5	5	5	5	5	5	5	5	5	5	5	4	5	6	6	5	5	5	5	5	5	7	6	7	5	5	5	5	6	4	7	7	7	6	6	6	6	6	6
2	2	3	6	6	6	4	4	6	6	4	6	6	6	6	6	6	6	6	6	6	6	5	4	5	5	5	5	5	6	6	6	5	5	5	6	6	6	6	6	6	6	6	6	6	6	6	6	6	6
1	2	4	6	6	6	5	6	6	6	6	5	5	5	5	5	5	5	6	6	6	6	3	4	4	4	6	6	4	6	6	6	5	5	5	5	5	5	6	6	6	6	6	6	6	6	6	6	6	6
2	2	2	6	6	6	6	6	6	6	6	6	6	6	6	6	6	6	6	6	6	6	5	5	6	6	6	6	6	6	6	6	5	5	5	7	7	5	6	6	6	6	6	6	6	6	6	6	6	6
2	2	4	6	6	6	6	6	6	6	6	7	7	7	7	7	7	7	5	5	5	5	5	5	5	4	5	5	5	5	5	5	5	6	5	7	7	7	5	5	5	7	7	7	6	6	6	7	7	7
2	2	4	5	5	5	5	5	5	5	5	6	6	6	6	6	6	6	4	6	5	6	6	6	6	6	6	6	6	5	5	5	5	5	5	6	4	5	7	7	7	6	6	6	6	6	6	6	6	6
2	2	2	5	5	5	5	5	5	5	5	5	5	5	5	5	5	5	5	5	5	5	6	6	5	5	5	5	5	5	5	4	5	5	5	5	5	6	5	5	5	5	5	5	5	5	5	5	5	5
2	2	3	6	6	6	6	6	6	6	6	7	6	6	6	6	6	7	5	5	5	5	5	5	4	5	6	6	6	6	6	6	5	5	5	6	6	6	5	5	5	5	5	5	5	5	5	5	5	5
2	2	4	5	5	5	5	5	5	5	5	6	6	6	6	6	6	6	7	7	7	7	5	5	6	6	5	5	5	5	5	5	5	5	5	5	5	5	5	5	5	5	5	5	6	6	6	7	7	7
2	2	3	5	5	5	5	5	5	5	5	6	5	5	5	5	5	6	6	6	6	6	6	6	6	5	5	5	5	5	6	6	5	5	5	6	5	5	5	5	5	6	6	6	6	6	6	7	7	7
2	2	4	5	5	5	5	5	5	5	5	5	5	5	5	5	5	5	5	5	5	5	6	7	7	6	5	6	6	6	6	6	7	6	6	5	6	5	5	5	5	6	6	6	5	5	5	5	5	5
2	2	4	6	6	6	6	6	6	6	6	5	5	5	5	5	5	5	6	6	6	6	6	5	6	6	5	5	6	6	6	5	5	6	5	5	5	6	5	5	5	5	5	5	6	6	6	5	5	5
2	2	1	5	5	5	5	6	5	5	6	5	6	6	6	6	6	5	7	7	7	7	7	7	7	6	6	6	6	5	5	5	5	6	6	6	6	6	5	5	5	5	5	5	5	5	5	5	5	4
2	2	2	6	7	6	6	6	6	6	6	6	7	7	7	7	7	6	6	6	6	6	6	6	5	6	4	6	7	5	5	5	6	7	7	6	5	7	5	5	5	6	6	6	5	5	5	5	5	6
2	3	2	6	5	5	6	6	6	6	6	5	5	5	5	5	5	5	7	7	7	7	5	5	5	5	5	5	5	6	4	5	4	6	5	6	6	6	5	5	5	7	7	7	6	6	6	6	6	6
2	3	2	5	5	6	5	5	5	5	5	4	5	5	4	4	5	5	4	4	5	5	3	3	4	3	5	5	5	5	6	4	5	5	5	3	3	3	4	5	4	5	5	5	5	5	5	5	5	5
2	3	4	5	5	5	5	5	5	5	5	5	5	5	5	5	5	5	6	6	6	6	6	6	5	6	5	5	5	5	5	6	6	6	4	5	5	5	5	5	5	6	6	6	5	5	5	5	5	5
1	3	4	6	4	6	6	6	6	6	6	6	6	6	6	6	6	6	6	6	6	6	5	5	5	5	7	7	7	5	5	4	5	5	5	6	5	6	5	5	5	5	5	5	5	5	5	4	5	5
1	3	1	4	5	4	6	6	4	4	6	5	5	5	5	5	5	5	6	6	6	6	6	6	6	5	6	5	5	5	6	6	7	7	7	7	7	7	6	6	6	6	6	6	6	6	6	6	6	6
2	3	4	7	4	7	7	7	7	7	7	5	5	5	5	5	5	5	5	5	5	5	6	6	6	5	5	5	6	5	6	6	7	7	7	5	5	6	5	5	5	6	6	6	5	5	5	5	6	5
1	2	2	6	5	6	6	6	6	6	6	6	5	5	5	5	5	6	6	6	6	6	5	5	5	5	6	5	6	5	5	5	6	6	5	6	5	6	5	5	5	5	5	5	5	5	5	5	5	5
1	4	2	6	6	6	6	6	6	6	6	6	7	7	7	7	7	6	6	6	6	6	7	7	7	6	5	5	5	6	6	6	5	5	5	5	6	5	5	5	5	5	5	5	6	5	6	6	6	6
1	4	2	5	5	5	6	5	5	5	5	6	5	5	5	5	5	6	5	5	5	5	6	6	6	5	6	6	5	6	6	4	5	5	4	6	7	7	6	6	6	6	6	6	5	5	5	5	5	5
1	2	2	5	6	4	5	5	5	5	5	5	6	6	6	6	6	5	6	6	6	6	5	6	6	5	5	5	6	5	5	6	7	7	7	5	4	6	5	5	5	5	6	6	5	5	5	5	5	5
1	2	2	5	4	5	6	6	5	5	6	5	5	5	5	5	5	5	5	5	5	5	5	6	5	5	6	6	4	6	4	5	6	6	5	7	7	7	6	6	6	5	6	6	6	5	4	5	5	5
1	1	1	5	5	5	4	4	5	5	4	5	5	6	5	5	5	5	5	5	5	4	7	7	6	6	5	5	4	5	4	5	4	5	5	5	5	6	6	5	5	4	5	5	6	6	5	5	6	5
1	1	2	7	7	7	7	7	7	7	7	5	5	5	5	5	5	5	6	6	6	7	5	5	6	6	5	5	6	6	6	6	4	6	5	7	7	6	5	7	7	7	7	7	6	6	6	7	5	5
1	1	1	5	5	5	5	5	5	5	5	5	5	5	5	5	5	5	4	6	6	6	6	6	6	6	4	6	6	5	5	5	5	5	5	5	5	6	6	6	6	5	6	5	6	6	6	6	6	6
1	2	4	7	7	7	6	7	7	7	7	6	5	5	5	5	5	5	5	5	6	5	6	5	5	5	5	5	5	5	6	6	6	6	6	5	6	6	5	5	5	5	5	5	5	6	5	6	6	6
1	3	1	7	6	7	6	7	5	5	7	5	5	5	6	5	5	5	6	6	6	6	6	6	6	6	5	5	6	6	5	5	5	6	5	6	6	5	6	5	7	5	5	5	5	6	6	6	6	5
1	2	2	5	6	5	7	7	4	6	7	5	5	5	6	5	5	6	6	5	6	5	6	5	6	6	5	5	5	6	5	6	7	6	7	5	5	4	5	5	7	6	6	6	6	5	6	7	6	6
1	1	1	6	5	6	5	6	6	5	6	5	5	7	6	5	6	6	6	6	6	6	5	5	5	5	5	5	5	6	7	6	5	6	5	5	5	6	6	5	5	6	7	6	6	6	5	5	6	6
1	1	1	5	5	5	5	5	5	5	5	5	5	4	5	5	5	5	5	5	5	5	6	6	6	5	6	5	6	5	6	6	5	6	6	7	7	5	7	5	6	5	5	5	6	6	5	4	5	5
1	1	1	5	5	5	5	5	5	5	5	6	6	5	6	6	6	6	6	6	6	6	6	5	5	5	5	4	6	5	5	6	6	6	5	6	5	5	5	5	5	5	5	5	5	5	5	5	5	5
1	2	2	4	5	5	5	5	5	5	4	5	5	5	5	5	5	5	6	6	6	5	5	5	5	6	4	5	6	5	5	6	6	6	6	6	7	6	5	6	5	6	6	6	5	6	6	4	6	5
1	1	2	5	6	4	7	4	5	5	5	5	5	5	5	5	5	5	6	6	6	6	6	6	7	7	5	4	5	6	4	5	6	5	5	5	5	6	5	6	7	6	7	6	5	6	6	4	6	5
1	1	2	6	7	6	6	6	6	6	6	6	6	5	5	5	5	5	5	5	5	5	6	6	6	5	6	6	6	6	5	4	5	4	5	6	6	6	7	6	7	7	6	7	6	5	5	7	7	5
1	1	1	5	5	5	5	6	5	5	6	6	6	6	6	6	6	6	7	7	6	7	5	6	6	6	5	5	5	4	6	6	6	6	6	5	6	5	5	5	5	6	5	6	6	6	6	5	5	6
2	2	1	6	6	6	6	6	6	6	6	6	6	6	6	6	6	6	6	6	5	6	6	5	5	6	5	5	6	7	5	5	5	5	5	5	5	7	5	5	5	6	6	6	7	6	5	5	5	5
2	2	2	5	5	5	5	5	5	5	5	5	5	5	5	5	5	5	7	6	6	6	6	6	5	5	6	6	5	5	6	6	6	6	6	6	6	5	6	5	5	6	5	5	5	6	6	7	4	5
1	1	1	6	6	6	6	6	6	6	6	5	5	5	5	5	5	5	7	7	7	7	5	7	7	7	5	5	5	5	6	6	6	6	6	6	5	6	6	5	6	5	6	5	5	6	6	5	5	5
1	1	1	6	6	6	6	6	6	6	6	5	5	5	5	5	5	5	5	6	5	6	5	6	6	6	5	6	5	6	6	6	6	6	6	6	5	6	6	6	6	5	7	6	6	6	6	5	6	7
1	1	1	6	6	6	4	4	6	6	4	6	6	6	6	6	6	6	6	6	6	6	7	5	7	6	5	6	5	6	5	5	5	5	5	5	5	5	6	5	6	5	5	5	6	5	7	5	6	6
1	1	3	5	5	5	5	5	5	5	5	5	5	5	5	5	5	5	6	5	5	5	6	6	6	6	5	5	5	5	5	5	5	5	5	7	7	5	5	6	5	5	6	6	6	6	6	6	5	6
1	1	1	7	7	7	6	7	7	7	7	7	7	5	5	5	7	7	6	6	6	6	6	7	6	6	5	5	5	7	7	7	7	6	5	7	6	7	5	5	5	7	7	7	6	5	6	6	6	5
1	1	1	5	5	5	5	5	5	5	5	5	5	5	5	5	5	5	6	6	6	6	4	6	7	7	5	5	5	6	6	5	6	6	6	6	5	5	5	4	5	6	6	6	5	6	5	5	5	5
2	1	1	5	5	5	7	7	5	5	7	5	5	5	5	5	5	5	6	6	6	6	6	6	6	6	5	5	5	5	5	5	5	5	5	6	6	5	7	6	7	6	6	6	5	5	6	5	5	5
2	1	2	6	6	6	6	6	6	6	6	6	5	6	5	6	5	6	5	5	5	5	6	5	5	5	5	5	5	5	5	5	6	6	6	4	7	7	5	5	5	6	6	6	5	5	5	6	6	5
1	1	2	6	6	6	6	6	6	6	6	5	4	4	5	5	4	5	6	6	6	6	5	5	6	6	4	5	5	7	7	7	5	5	5	6	6	6	5	5	5	6	6	6	6	6	5	5	5	4
1	1	2	7	7	7	6	6	7	7	6	6	6	4	4	5	5	6	6	6	6	6	6	6	6	5	5	6	6	6	5	6	6	6	5	6	6	6	5	5	5	6	7	6	6	6	6	7	6	6
2	1	2	4	4	4	6	6	4	4	6	6	6	5	5	5	5	5	6	6	6	6	4	5	6	6	5	5	5	5	5	6	6	6	6	5	6	6	5	6	5	6	6	6	6	5	6	5	5	5
2	1	2	5	5	5	5	5	5	5	5	7	7	7	7	7	7	7	5	5	5	5	6	6	6	6	5	5	5	6	6	5	5	5	5	5	5	5	6	5	5	6	5	6	6	5	6	6	6	6
2	1	2	7	7	7	6	6	7	7	6	5	5	5	5	5	5	5	6	6	6	6	6	6	5	5	7	7	7	6	6	6	6	6	5	6	6	6	7	7	7	5	5	5	5	5	5	7	6	5
1	2	3	5	5	5	5	5	5	5	5	6	6	6	6	6	6	6	7	7	7	7	5	5	4	5	5	5	5	5	5	4	4	5	5	5	5	5	5	5	4	5	6	5	6	6	5	5	5	5
1	2	4	5	5	5	5	5	5	5	5	5	5	5	5	5	5	5	5	5	5	5	6	6	6	6	5	5	5	7	7	7	5	5	5	5	5	6	5	5	5	6	7	6	6	5	6	5	6	5
1	2	3	7	5	7	7	7	7	7	7	6	6	6	6	6	6	6	6	6	6	6	5	5	6	6	6	6	6	6	6	6	5	5	5	6	7	5	7	7	7	7	5	6	7	6	6	6	6	5
1	2	4	5	5	5	5	5	5	5	5	5	5	5	5	5	5	5	5	5	5	5	6	6	6	5	5	5	5	6	6	6	6	6	6	6	6	6	4	5	6	6	6	6	5	5	5	7	5	6
1	2	4	5	5	5	5	5	5	5	5	5	5	5	5	5	5	5	5	5	5	5	6	7	7	6	6	6	6	5	5	5	6	6	6	5	4	5	5	5	5	6	7	6	6	6	6	6	6	6
1	2	3	5	5	5	5	5	5	5	5	6	5	5	5	5	5	6	6	6	6	6	5	6	6	5	6	6	6	6	6	6	5	6	6	5	5	7	5	5	5	6	6	6	5	5	5	5	5	5
1	2	4	5	5	5	5	5	5	5	5	5	5	5	5	5	5	5	6	6	6	6	5	5	7	6	6	6	6	5	5	5	5	5	5	5	6	7	5	5	5	7	5	6	5	5	5	6	5	6
1	2	3	5	5	5	5	5	5	5	5	5	5	5	5	5	5	5	7	7	7	7	5	5	5	4	7	7	7	5	5	5	5	5	5	6	6	6	5	5	5	7	5	6	5	5	5	5	6	5
1	2	2	6	6	6	6	6	6	6	6	5	5	5	5	5	5	5	6	6	6	6	5	5	6	5	6	6	6	5	5	5	5	5	5	5	4	6	6	6	6	4	7	5	6	6	6	5	5	5
1	2	1	7	7	7	7	7	7	7	7	6	6	6	6	6	6	6	6	6	6	6	5	5	5	6	5	5	5	6	6	6	5	5	5	5	5	7	6	6	6	5	5	5	5	6	5	5	5	6
1	2	4	6	6	6	6	6	6	6	6	5	5	5	5	5	5	5	5	5	5	5	5	5	5	6	5	6	6	5	5	5	5	5	5	6	6	5	5	6	5	5	5	5	6	5	6	5	5	4
1	2	3	5	5	5	5	5	5	5	5	6	6	6	6	6	6	6	6	6	6	6	6	6	5	6	6	6	6	5	5	5	5	6	5	5	5	7	6	4	5	4	6	5	5	5	5	5	5	5
1	2	3	6	6	6	6	6	6	6	6	5	5	5	5	5	5	5	6	6	6	6	6	6	6	6	5	6	6	6	5	5	4	6	5	6	5	6	5	5	6	6	5	6	5	6	5	5	5	5
1	2	3	7	7	7	7	7	7	7	7	7	7	7	7	7	7	7	5	5	5	5	5	5	4	5	5	5	5	5	6	6	5	6	6	5	5	5	5	6	5	6	6	6	6	6	6	5	6	5
1	2	4	6	6	6	6	6	6	6	6	6	6	6	6	6	6	6	5	5	5	5	6	6	5	6	5	5	5	7	7	7	6	6	5	6	5	6	5	5	5	6	5	5	5	5	5	5	6	5
1	2	1	6	7	6	7	7	6	6	7	5	5	5	5	5	5	5	5	5	5	5	6	6	6	6	5	5	5	6	6	6	6	6	6	7	7	5	5	5	5	7	5	6	5	6	5	5	5	5
1	2	4	5	5	4	5	5	4	5	5	5	6	6	6	6	6	5	6	6	6	6	5	5	5	5	5	5	5	5	5	5	5	5	5	6	6	5	5	5	6	7	6	7	7	6	7	6	5	5
1	2	1	6	6	6	4	4	6	6	4	5	5	5	5	5	5	5	5	5	5	5	5	4	5	5	5	5	5	4	5	5	6	6	5	5	6	6	6	5	6	6	6	6	6	6	6	5	6	5
1	2	4	6	6	6	4	6	6	6	6	7	5	5	5	5	5	7	5	5	5	5	5	5	5	4	5	5	5	6	6	6	5	5	5	5	5	4	5	5	5	6	6	6	6	6	6	6	6	6
1	2	4	6	6	6	6	6	6	6	6	6	6	6	6	6	6	6	5	5	5	5	6	6	5	6	5	5	5	6	6	6	6	5	6	5	5	6	5	5	5	6	6	6	5	5	5	5	5	6
1	2	4	5	5	5	5	5	5	5	5	5	5	5	5	5	5	5	6	6	6	6	6	6	6	6	6	7	7	5	5	4	7	6	6	6	7	5	5	5	5	6	7	6	5	5	5	4	6	4
1	2	4	5	5	5	5	5	5	5	5	5	6	5	6	5	5	5	6	6	6	6	6	6	6	5	5	4	4	7	7	7	5	5	5	5	5	6	6	6	7	6	6	6	5	6	5	6	6	6
1	2	2	6	5	6	5	6	5	6	5	4	6	6	6	6	6	4	6	6	6	6	7	6	6	6	6	6	6	7	7	6	5	7	7	6	7	5	6	5	6	6	6	6	5	5	5	7	6	6
1	2	2	5	5	5	5	5	5	5	6	6	6	6	6	6	6	6	5	5	5	5	5	5	5	6	5	4	5	5	6	5	5	5	5	7	7	5	5	5	5	5	6	5	6	5	6	6	6	6
1	2	3	6	6	6	6	6	6	6	4	5	7	7	7	7	7	5	6	6	6	6	6	6	6	7	5	5	6	5	5	6	5	5	5	6	6	5	6	6	6	5	6	6	7	6	7	5	5	6
1	2	3	6	6	6	6	6	6	6	6	5	5	5	5	5	5	5	5	5	5	5	5	5	5	6	6	6	5	6	6	5	6	6	6	6	6	7	7	6	6	6	6	6	5	5	5	6	6	6
1	2	3	5	5	5	5	5	5	5	6	6	6	6	6	6	6	6	6	6	6	6	6	6	6	6	5	5	5	5	5	6	7	7	7	7	7	7	5	5	7	6	6	6	6	6	6	5	6	5
1	2	2	5	5	5	5	5	5	5	5	5	5	5	5	5	5	5	5	5	5	5	5	5	5	6	6	6	6	6	5	4	5	5	5	6	6	6	6	5	6	6	5	6	5	6	5	6	6	5
1	2	2	6	6	6	6	6	6	6	6	5	5	5	5	5	5	5	5	5	5	5	6	6	6	5	6	6	6	6	6	4	6	6	5	5	5	4	6	6	6	6	6	6	6	6	6	5	5	6
1	2	2	5	5	5	5	5	5	5	5	6	6	6	6	6	6	6	5	5	5	5	5	5	5	5	6	6	6	5	5	5	6	6	6	5	5	5	5	5	5	5	5	5	5	6	5	5	5	5
1	2	4	5	5	5	6	7	5	5	5	5	5	5	5	5	5	5	5	5	6	5	6	6	6	4	5	6	5	7	5	5	7	7	6	5	5	5	5	5	5	6	6	6	5	6	5	5	5	5
1	2	2	5	7	5	7	7	5	5	5	6	6	6	6	6	6	6	7	7	6	7	7	7	7	6	5	6	5	5	6	6	5	6	6	5	6	6	7	7	7	6	6	6	6	6	6	5	7	6
1	2	4	5	5	5	5	5	5	5	5	5	5	5	6	6	6	5	5	5	6	5	5	5	5	4	6	6	6	6	6	6	5	5	5	5	5	5	5	5	5	6	6	6	6	7	6	5	5	4
1	2	2	5	5	5	7	7	5	5	5	7	7	7	7	7	7	4	7	7	6	7	6	6	7	7	7	7	7	6	6	6	5	5	5	6	6	7	7	4	4	6	6	6	6	6	6	7	7	7
1	2	2	6	6	6	6	6	6	6	6	6	6	6	6	6	6	6	6	6	4	6	5	6	6	5	5	5	5	5	6	6	5	5	5	5	6	6	5	5	5	7	7	7	4	5	4	6	6	6
1	2	4	5	5	5	5	5	5	5	5	5	5	5	5	5	5	5	5	5	5	5	5	7	7	7	5	6	6	6	6	6	6	6	6	5	5	5	5	5	5	6	6	6	6	6	6	6	6	6
1	2	4	5	5	5	5	5	5	5	5	6	6	6	6	6	6	6	5	5	6	5	5	5	6	6	5	5	5	6	6	6	6	6	6	4	6	6	5	5	5	6	6	6	6	4	6	6	6	6
1	2	3	6	6	6	7	6	6	6	6	7	7	7	7	7	7	7	6	6	7	6	7	7	7	7	5	5	4	5	5	5	5	5	5	5	7	7	6	4	7	6	6	6	6	6	6	6	6	6
1	2	3	5	5	5	5	5	5	5	5	7	7	7	7	7	7	7	7	7	5	7	5	5	5	6	5	5	5	5	6	6	5	5	4	6	7	7	5	5	5	6	6	6	6	6	6	6	6	6
1	2	4	4	4	4	6	6	6	6	6	6	6	6	6	6	6	6	5	5	5	5	5	5	6	5	7	7	7	5	5	5	6	5	5	5	5	5	6	6	5	6	6	6	6	6	6	6	6	6
1	2	4	6	6	6	6	6	6	6	6	6	6	6	6	6	6	6	5	5	5	5	6	6	5	5	5	5	5	6	6	5	6	5	6	5	6	6	5	5	5	5	6	6	6	6	6	6	5	6
2	2	3	6	6	6	6	6	6	6	6	4	5	5	5	5	5	4	6	6	6	7	5	7	7	6	5	6	6	6	6	6	6	6	6	5	7	7	5	6	6	5	5	5	6	5	6	6	6	6
2	2	3	5	5	5	5	5	5	5	5	7	7	7	7	7	7	7	6	6	6	6	7	7	6	5	4	4	5	6	6	6	5	6	5	4	5	5	7	5	5	5	5	5	5	5	5	6	6	6
1	2	2	6	7	6	5	5	6	6	6	6	6	6	6	6	6	6	6	6	6	6	6	6	6	6	5	5	5	5	5	5	6	6	6	4	7	5	7	7	7	7	7	7	5	5	5	5	7	5
1	2	3	5	7	5	6	6	5	5	5	6	6	6	6	6	6	6	6	6	5	6	6	6	6	6	5	5	5	5	5	5	6	6	5	6	5	7	6	4	7	5	6	6	5	5	5	7	7	7
1	2	3	5	4	5	4	4	5	5	5	6	6	6	6	6	6	6	6	6	6	6	6	6	6	6	5	5	5	5	5	5	7	6	7	6	6	6	6	5	5	6	6	5	6	6	6	7	7	7
1	1	2	5	6	5	5	6	5	5	5	5	5	5	5	5	5	5	5	5	5	5	5	5	6	4	5	5	5	5	5	5	6	5	5	7	7	7	5	5	5	4	5	5	5	5	5	4	7	7
1	1	4	5	5	5	5	5	5	5	5	5	5	5	5	5	5	5	5	5	5	5	6	6	6	6	5	5	5	7	7	7	5	4	5	6	5	5	5	5	5	6	5	6	5	5	5	5	7	7
1	2	2	4	6	4	6	6	4	4	6	5	5	5	5	5	5	5	5	5	5	5	6	5	5	5	5	5	5	7	7	7	6	5	5	5	5	5	5	5	5	5	6	5	5	5	5	7	7	7
2	2	2	5	5	5	5	5	5	5	5	7	7	7	7	7	7	7	4	6	6	4	6	6	6	5	5	5	5	5	5	5	5	6	5	5	5	5	5	5	5	5	5	5	5	4	5	4	5	5
1	2	3	5	5	5	5	5	5	5	5	6	6	6	6	6	6	6	6	6	6	6	5	5	5	5	5	5	5	4	5	5	5	6	6	6	5	7	5	5	5	5	5	5	4	5	5	6	6	6
2	2	4	5	5	5	5	5	5	5	5	5	5	5	5	5	5	5	5	5	5	5	5	5	5	4	5	4	5	4	5	4	6	6	6	6	6	6	5	5	5	5	5	5	6	6	6	7	7	7
2	2	4	5	5	5	5	5	5	5	5	5	5	5	5	5	5	5	4	5	5	4	6	6	6	6	5	4	6	5	5	5	5	6	5	6	6	6	5	5	5	6	6	6	6	6	6	7	7	7
2	2	4	6	6	6	6	6	6	6	6	6	6	6	6	6	6	6	5	6	6	6	6	6	6	6	5	5	6	5	5	4	6	6	6	5	6	5	6	6	6	5	5	5	5	5	5	5	5	5
2	2	3	5	5	5	5	5	5	5	5	5	5	5	5	5	5	5	5	5	5	5	5	5	7	6	5	5	5	5	4	4	5	5	5	5	5	6	5	5	5	5	5	5	5	5	5	5	5	5
2	2	4	5	5	5	5	5	5	5	5	5	5	5	5	5	5	5	6	6	6	6	5	5	5	5	6	6	6	5	5	5	5	5	5	5	5	6	5	5	5	6	6	6	6	6	6	7	7	7
2	2	4	5	5	5	5	5	5	5	5	5	5	5	5	5	5	5	5	5	5	5	5	5	5	4	5	5	5	5	5	5	5	5	5	4	6	6	5	5	5	5	7	6	6	5	5	5	5	5
2	2	4	6	6	6	6	6	6	6	6	7	7	7	7	7	7	7	5	5	5	5	5	5	5	6	5	5	5	7	6	4	5	5	5	6	6	6	6	6	6	5	7	6	7	7	6	6	4	6
2	2	4	7	7	7	7	7	7	7	7	6	5	5	5	5	5	6	6	6	6	6	5	5	5	6	5	4	5	6	5	5	6	4	6	7	7	7	5	5	5	6	6	6	4	5	5	4	6	6
2	2	1	5	5	5	5	5	5	5	5	4	6	6	6	6	6	4	5	5	5	5	5	6	5	5	6	6	6	6	6	6	6	6	5	5	7	7	5	5	5	6	6	6	6	6	6	5	7	5
2	2	4	5	5	5	5	5	5	5	5	7	5	5	5	5	5	7	6	6	6	6	5	5	4	5	6	6	6	6	6	4	6	6	5	6	6	6	5	5	5	7	6	7	6	6	6	6	5	4
2	2	4	6	6	7	6	7	6	6	6	5	6	6	6	6	6	5	7	7	7	7	6	6	6	6	6	6	6	5	6	6	6	6	6	6	6	6	5	5	5	5	5	5	5	5	5	6	6	6
2	3	3	5	4	4	7	7	5	5	7	5	5	5	5	5	5	5	7	7	7	7	6	6	5	5	5	4	5	5	6	6	6	6	6	5	5	5	6	6	6	5	6	5	5	5	5	6	6	5
1	3	3	6	6	6	6	6	6	6	6	5	7	7	7	7	7	5	6	6	6	6	5	6	5	5	5	5	5	5	5	5	5	5	5	6	6	6	5	5	5	7	7	7	6	6	6	7	7	7
2	3	4	6	6	6	5	6	6	6	6	5	7	7	7	7	7	5	6	6	6	6	7	7	7	7	5	5	5	6	6	6	5	5	5	4	5	5	5	5	5	5	5	5	6	6	6	5	5	5
1	2	2	5	5	5	5	5	5	5	5	5	5	5	5	5	5	5	5	5	5	5	6	6	6	6	5	5	5	5	5	5	6	6	6	7	6	7	5	5	5	5	6	5	5	5	5	5	5	5
1	4	4	5	4	5	5	4	5	5	7	5	5	5	5	5	5	5	5	5	5	5	6	7	7	6	4	5	5	7	5	5	5	5	5	4	5	5	5	5	5	5	5	5	6	6	6	5	5	5
1	1	2	6	6	6	6	6	6	6	6	5	6	6	5	5	5	5	6	6	6	6	6	7	6	6	5	6	6	6	6	6	7	6	7	5	5	5	4	6	6	5	6	6	5	5	5	5	6	6
1	1	1	5	6	7	6	6	5	5	4	6	5	6	5	6	6	5	5	6	5	6	5	6	5	6	5	6	6	5	6	5	5	6	7	6	6	5	5	5	6	6	6	6	7	7	7	7	5	5
1	4	2	5	6	5	5	5	5	6	5	6	6	6	5	6	6	6	7	7	7	7	5	6	6	6	5	5	5	7	7	7	5	5	5	5	5	6	5	5	6	6	6	6	5	5	5	6	4	6
2	1	2	6	6	6	5	6	6	5	6	5	6	6	5	6	6	5	5	6	5	6	5	6	6	5	5	6	6	5	6	5	6	5	6	5	5	5	5	6	5	6	6	6	5	5	5	5	6	5
1	1	1	6	6	6	6	4	6	6	4	6	6	6	6	6	6	6	6	6	6	6	5	6	5	5	5	5	5	6	6	6	6	5	6	5	5	5	5	5	5	5	5	5	5	5	5	6	5	6
1	1	2	5	5	4	5	4	5	5	4	5	5	5	5	5	5	5	5	5	5	4	6	6	7	7	6	6	6	5	6	5	4	6	5	5	5	5	5	6	5	7	7	7	6	6	6	6	5	6
1	1	2	6	6	6	6	6	6	6	6	5	5	5	5	5	5	5	6	6	6	4	6	7	6	5	5	6	6	5	6	6	7	6	7	6	5	6	5	7	5	6	7	7	5	5	5	5	5	5
1	1	2	4	5	4	4	5	5	5	4	6	6	6	6	6	6	6	6	6	6	6	5	6	6	5	6	6	6	7	6	6	6	6	7	5	5	5	5	5	4	4	6	5	5	5	5	5	4	5
1	2	1	5	5	5	5	5	5	5	5	5	5	5	5	5	5	5	5	5	5	5	5	6	5	5	5	6	6	6	5	5	6	6	5	5	5	5	5	6	6	7	5	6	6	6	6	5	5	6
1	1	2	6	6	6	6	6	6	6	6	6	6	6	6	6	6	6	5	5	5	6	6	7	7	6	5	5	5	4	6	5	5	6	5	5	5	5	6	6	6	6	6	6	7	7	7	6	5	5
1	2	1	5	5	5	5	5	5	5	5	5	5	5	5	5	5	5	6	6	6	5	5	5	6	5	6	6	6	7	7	7	7	6	7	6	6	6	5	5	5	5	5	5	6	6	6	6	5	6
1	1	2	6	6	6	6	6	6	6	6	5	5	5	5	5	5	5	5	5	5	5	5	6	6	6	6	6	6	5	6	5	6	5	5	5	5	5	6	5	6	5	6	6	5	5	5	7	6	5
1	1	2	6	6	6	6	6	6	6	6	6	6	6	6	6	6	6	5	5	6	5	5	5	5	6	5	5	5	5	5	5	6	6	6	6	5	6	7	4	7	5	5	5	5	5	5	6	5	5
1	1	2	7	7	7	7	7	7	7	7	6	6	6	6	6	6	6	6	6	7	6	5	6	6	6	5	5	5	6	7	6	5	5	6	5	5	5	6	7	5	7	6	6	6	6	6	7	5	5
1	2	1	6	6	6	6	6	6	6	6	6	6	6	6	6	6	6	7	6	6	6	6	6	5	5	5	5	5	5	5	5	5	5	6	6	6	6	5	6	5	6	6	6	5	5	5	6	5	6
1	1	1	7	7	7	7	7	7	7	7	6	6	6	6	6	6	6	5	5	5	5	5	5	5	6	6	7	7	7	7	7	5	6	6	5	7	5	6	5	5	5	5	5	5	5	5	5	6	5
1	1	2	6	5	6	5	5	5	5	5	5	5	5	5	4	5	5	6	7	6	7	5	7	7	6	6	6	6	6	6	5	7	6	7	6	6	6	6	6	6	6	6	6	6	6	6	5	5	6
1	1	1	4	5	4	4	5	5	5	5	6	6	6	6	6	6	6	5	7	7	7	6	6	5	5	5	6	6	5	6	6	6	6	6	5	6	5	5	5	5	6	6	6	6	6	6	5	6	6
1	1	1	6	6	6	6	6	6	6	6	5	5	7	7	7	5	5	6	6	6	6	6	6	6	6	5	5	5	5	5	5	5	5	5	6	6	6	6	6	6	5	5	5	5	5	5	6	5	5
1	1	1	5	4	5	4	4	5	5	4	7	5	5	5	5	5	7	7	7	7	7	6	6	6	7	6	6	6	7	5	5	6	6	6	5	6	5	5	5	5	6	6	6	6	6	6	6	6	6
1	2	1	5	5	5	5	5	5	5	5	5	5	5	5	5	5	5	6	6	6	6	6	6	5	6	5	5	5	5	6	5	6	6	6	6	6	6	5	5	5	6	6	6	6	6	6	5	5	6
1	2	3	6	6	6	6	6	6	6	6	6	6	6	6	6	6	6	6	6	6	6	5	6	6	6	5	5	5	5	5	6	6	6	5	6	6	6	5	5	5	6	6	6	6	6	6	5	5	6
1	2	3	6	6	6	6	6	6	6	6	6	6	6	6	6	6	6	6	6	6	6	5	5	6	6	5	5	5	5	5	5	5	5	5	5	6	5	5	5	5	6	6	6	6	6	6	5	5	5
1	2	1	5	5	5	5	5	5	5	5	6	6	6	6	6	6	6	5	5	5	5	5	5	5	6	6	6	6	5	5	4	5	6	6	6	6	6	5	5	5	5	5	5	6	6	6	6	6	5
1	2	4	4	5	4	6	6	4	4	6	5	5	5	5	5	5	5	6	6	6	6	5	5	6	6	6	6	6	5	5	6	7	6	6	7	4	7	6	6	6	6	6	6	7	7	7	6	6	6
1	2	4	4	4	4	6	6	4	4	6	5	5	5	5	5	5	5	5	5	5	5	5	6	5	5	5	5	5	5	5	5	5	5	5	6	7	6	6	6	6	6	6	6	7	7	7	5	6	5
1	2	2	4	4	4	5	7	5	4	7	6	7	7	7	7	7	6	6	6	6	6	5	6	6	6	6	6	6	6	5	6	6	6	5	7	7	7	5	5	5	5	5	5	5	5	5	5	6	6
1	2	2	6	6	6	6	6	6	6	6	6	5	5	5	5	5	6	5	5	5	5	6	5	6	6	5	4	4	6	6	5	5	4	5	5	5	5	5	5	5	6	5	6	5	6	6	5	6	7
1	2	4	6	4	6	5	6	6	6	6	6	5	5	5	5	5	6	6	6	6	6	5	5	6	6	6	6	6	6	5	5	6	6	6	6	6	6	6	7	7	6	6	6	7	7	7	6	6	6
1	2	3	5	5	5	5	5	5	5	5	5	4	5	5	4	4	5	7	7	7	7	6	6	6	6	6	6	6	5	5	5	5	5	5	6	6	6	6	6	6	6	7	7	6	6	6	5	5	5
1	2	2	7	7	7	7	7	7	7	7	7	6	6	6	6	6	7	6	6	6	6	6	5	6	6	5	5	5	5	5	5	5	5	5	5	5	5	6	5	5	5	5	5	6	5	5	5	5	5
1	2	3	6	6	6	6	6	6	6	6	5	5	5	5	5	5	5	5	5	5	5	6	5	5	5	5	4	4	5	6	5	6	6	6	6	6	6	5	5	5	6	6	6	5	5	5	5	6	6
1	2	3	6	6	6	6	6	6	6	6	5	5	5	5	5	5	5	7	7	7	7	6	6	6	6	5	6	6	5	6	6	5	5	5	6	7	6	5	5	5	6	6	6	7	7	7	5	6	5
2	2	3	6	6	6	6	6	6	6	6	5	5	5	5	5	5	5	6	6	5	6	7	7	7	7	5	5	5	5	5	5	5	5	5	5	7	5	5	5	5	6	6	6	7	6	7	5	5	7
1	2	3	5	5	5	5	5	5	5	5	6	6	6	6	6	6	6	6	6	6	6	5	5	5	5	5	5	5	5	5	5	7	7	7	6	6	6	6	6	6	7	7	7	6	6	5	5	5	5
1	2	4	5	4	5	5	5	5	5	5	5	5	5	5	5	5	5	5	5	6	5	6	7	7	7	6	6	6	6	6	6	5	5	5	5	6	5	5	5	5	6	6	6	4	7	5	5	5	5
1	2	2	7	7	7	7	6	7	7	7	6	7	7	7	7	7	7	6	6	5	6	6	7	6	6	6	6	6	6	6	6	5	7	5	7	6	7	6	6	6	6	6	6	7	7	7	5	5	5
1	2	4	6	6	6	6	6	6	6	6	5	5	5	5	5	5	5	5	5	6	5	6	7	7	7	5	5	5	5	5	5	6	7	5	5	5	5	5	5	5	7	7	7	6	6	6	5	6	6
1	2	4	6	6	6	6	6	6	6	6	4	6	6	6	6	6	4	6	5	5	5	6	6	7	7	5	4	5	5	5	5	5	4	5	6	7	6	5	5	5	6	5	5	7	7	7	6	6	6
1	2	4	7	4	7	7	7	7	7	7	6	6	6	6	6	6	6	5	5	6	5	5	5	5	5	4	4	6	5	5	5	5	5	5	5	6	5	5	5	5	5	5	5	5	5	5	6	5	5
1	2	4	7	6	7	7	6	7	7	7	5	5	5	5	5	5	5	6	4	5	5	5	6	6	6	5	5	5	6	5	6	6	6	6	5	5	5	5	5	5	7	7	7	6	6	6	6	5	5
1	2	4	5	7	5	5	5	5	5	5	5	5	5	5	5	5	5	6	6	6	6	6	5	5	5	5	4	5	5	5	4	5	6	5	6	6	6	5	5	5	6	5	6	5	5	5	6	6	5
1	2	3	5	5	5	5	6	5	5	5	6	6	6	6	6	6	6	7	7	7	7	5	6	6	6	5	5	5	6	6	6	5	6	6	5	5	5	5	5	5	5	6	5	6	6	6	5	5	5
2	2	2	5	5	5	5	5	5	5	5	6	6	6	6	6	6	6	7	7	7	7	6	6	5	5	5	6	6	5	5	5	5	6	5	5	7	5	5	5	5	5	7	6	5	5	5	6	6	6
1	2	4	5	5	5	5	5	5	5	5	6	6	6	6	6	6	6	5	5	5	5	5	6	6	6	5	5	5	6	6	6	5	5	5	6	6	6	5	5	5	7	6	6	6	6	6	7	7	7
2	2	2	6	6	6	6	6	6	6	6	5	5	5	5	5	5	5	6	6	6	6	4	6	7	7	5	5	5	6	6	4	5	5	6	6	6	6	5	5	5	6	7	7	6	6	6	7	7	7
1	2	2	6	6	6	6	6	6	6	6	5	5	5	5	5	5	5	7	7	7	7	6	6	6	6	6	6	6	5	5	6	5	5	6	6	7	6	5	5	5	5	6	5	6	6	6	7	7	7
1	2	2	6	6	6	6	6	6	6	6	7	7	7	7	7	7	7	6	6	6	6	5	5	6	6	6	6	5	5	5	5	6	6	6	6	5	6	5	5	5	6	6	6	7	7	7	7	7	7
1	2	3	5	5	5	5	5	5	5	5	7	7	7	7	7	7	7	5	5	5	5	4	6	6	6	5	5	5	5	5	6	6	6	6	5	5	5	6	6	6	7	7	7	5	5	5	7	7	7
2	2	3	5	5	5	5	5	5	5	5	6	6	6	6	6	6	6	6	6	6	6	5	5	6	6	5	5	5	6	6	6	6	6	5	7	6	7	5	5	5	5	5	5	5	5	5	5	5	5
2	2	4	5	5	5	5	5	5	5	5	5	5	5	5	5	5	5	5	5	5	5	4	5	6	6	5	6	7	7	7	7	6	5	6	6	6	6	5	6	6	5	5	5	7	7	7	5	6	6
2	2	4	6	5	6	6	7	6	6	7	5	5	5	5	5	5	5	6	6	6	6	5	5	5	5	6	6	6	6	6	5	6	6	6	7	7	7	5	5	5	7	7	7	5	5	5	5	5	6
1	3	4	5	5	6	5	5	5	5	5	6	6	6	6	6	6	6	5	4	5	5	5	5	5	5	6	6	6	5	5	5	6	6	5	7	7	7	5	5	5	5	5	5	6	6	6	5	5	5
1	3	4	6	6	5	6	5	6	6	5	5	5	5	5	5	5	5	6	6	6	6	6	6	6	6	5	5	5	6	5	6	5	5	5	5	6	5	5	5	5	6	6	6	5	5	5	6	6	6
1	2	1	6	6	5	6	6	5	6	6	5	6	6	5	6	6	5	6	5	6	6	7	6	5	5	6	5	5	6	7	6	5	5	5	5	5	5	5	5	5	5	5	5	6	6	6	5	5	5
1	3	1	6	6	6	6	6	6	6	6	6	5	4	5	5	5	5	5	5	5	5	5	5	5	5	5	5	5	5	5	4	5	5	5	5	5	5	5	6	6	5	5	5	6	6	6	6	5	6
1	1	2	4	5	5	4	7	5	5	7	6	6	6	6	6	6	6	5	5	6	5	5	5	5	5	5	5	5	6	5	4	4	5	5	6	5	6	5	5	5	5	5	5	5	5	5	6	6	5
1	2	2	5	5	5	5	5	6	5	6	6	5	5	5	5	5	6	7	7	6	7	7	7	6	6	6	6	6	7	6	6	5	5	6	6	6	6	5	5	5	6	6	6	6	6	6	5	5	6
1	1	2	6	6	6	6	6	6	6	6	5	6	6	6	6	6	5	6	7	6	7	7	7	7	7	6	6	6	7	7	7	5	5	5	6	6	6	5	6	6	6	7	6	6	6	6	6	5	6
2	1	1	5	5	5	5	5	5	5	5	6	6	6	6	6	6	6	5	7	7	7	5	5	5	5	5	5	5	5	6	6	6	6	6	5	5	5	5	5	5	5	6	6	6	6	6	6	6	6
1	1	2	6	6	6	6	6	6	6	6	5	5	6	6	6	5	5	6	6	6	6	5	5	6	6	5	5	5	7	7	7	5	4	6	6	6	6	6	6	6	5	5	5	5	5	5	6	5	5
1	2	1	6	6	6	6	6	6	6	6	6	6	6	6	6	6	6	6	6	6	6	6	5	6	6	5	5	5	7	7	7	5	5	5	6	6	6	6	6	6	7	7	7	5	5	5	6	6	6
1	2	3	6	6	6	6	6	6	6	6	6	6	6	6	6	6	6	5	5	5	5	7	7	7	7	5	6	6	6	6	6	7	6	7	6	5	6	7	6	6	6	6	6	6	6	6	6	6	7
1	2	4	6	6	6	6	6	6	6	6	6	6	6	6	6	6	6	6	6	6	6	6	6	6	6	5	5	5	5	5	5	5	5	5	5	5	5	7	7	7	6	6	6	6	6	6	5	5	5
1	2	4	6	6	6	6	6	6	6	5	6	6	6	6	6	6	6	5	5	5	5	6	6	6	6	6	6	6	6	6	5	6	6	6	6	6	6	7	7	7	6	7	6	7	7	7	6	5	7
1	2	2	6	6	6	6	6	6	6	6	5	5	6	5	6	5	6	6	6	6	6	7	7	7	7	6	6	6	5	5	5	5	5	5	6	7	6	5	5	5	7	6	7	6	6	6	6	6	6
1	2	4	7	7	7	7	7	7	7	7	5	5	5	5	5	5	5	6	6	6	6	6	6	6	6	6	6	6	5	4	4	6	6	6	6	6	6	5	5	5	6	6	6	6	6	6	6	5	5
1	2	3	6	6	6	6	4	6	6	6	4	7	7	7	7	7	7	7	7	4	7	5	6	5	5	5	5	5	4	6	6	6	6	5	5	6	5	5	5	5	6	6	6	7	7	7	6	6	6
1	2	4	6	6	6	6	7	6	6	6	7	5	5	5	5	5	7	6	6	6	6	5	6	5	5	5	6	6	6	6	5	5	5	5	6	6	6	5	5	5	5	5	5	5	5	5	6	6	6
1	2	3	6	6	6	6	6	6	6	6	5	5	5	5	5	5	5	6	6	6	6	6	6	7	7	6	6	6	5	5	6	5	5	6	7	7	7	5	5	5	7	7	7	5	5	5	6	6	6
1	2	3	7	7	7	7	6	7	7	7	6	6	6	6	6	6	6	5	5	5	5	6	7	7	7	5	5	5	4	5	5	5	5	5	6	5	6	7	5	5	6	6	6	4	7	5	6	6	7
2	2	3	6	6	6	6	6	6	6	6	7	7	7	7	7	7	7	6	6	6	6	6	6	5	5	5	5	5	5	5	5	4	6	5	5	7	5	5	5	5	5	5	5	5	5	5	6	6	6
1	2	4	6	6	6	6	6	6	6	4	5	5	5	5	5	5	5	6	6	6	6	5	5	6	6	4	5	5	5	5	5	5	5	5	6	7	6	5	5	5	7	7	7	7	7	7	7	7	7
1	2	2	7	7	7	7	7	7	7	7	6	6	6	6	6	6	6	6	7	6	7	6	6	5	5	5	5	5	5	5	5	5	5	6	5	6	5	5	5	5	6	5	5	7	7	7	6	4	6
2	2	4	6	6	6	6	6	6	6	6	5	5	5	5	5	5	5	6	6	6	6	6	6	6	6	5	5	5	7	7	7	6	6	6	6	6	6	6	6	6	5	5	5	6	6	6	6	6	6
2	2	4	5	5	5	5	5	5	5	5	6	6	6	6	6	6	6	6	6	6	6	5	6	6	6	5	4	5	5	5	5	6	6	5	6	6	6	6	6	6	7	7	7	6	6	6	7	7	7
2	1	1	6	4	6	6	6	6	6	6	5	5	5	5	5	5	5	6	6	6	6	6	6	6	6	6	6	6	5	6	5	6	6	6	7	7	7	6	6	6	7	7	7	6	6	6	4	6	6
1	3	3	7	7	4	7	6	7	7	6	5	7	7	7	7	7	5	6	6	6	6	6	6	6	6	5	6	6	6	6	6	6	6	6	6	6	6	5	5	5	5	5	5	6	6	6	6	6	6
2	3	4	6	5	6	6	6	6	6	6	6	6	6	6	6	6	6	7	7	7	7	5	5	5	5	5	5	5	6	6	6	5	5	5	7	7	7	5	5	5	5	5	5	6	6	6	5	6	5
1	2	2	5	5	5	5	5	5	5	6	4	5	5	5	5	5	4	6	6	6	6	6	6	6	6	5	5	5	5	5	5	5	5	5	7	6	7	6	7	7	6	6	6	5	5	5	7	7	7
1	1	1	7	5	7	7	7	7	6	7	6	6	5	4	6	6	6	5	5	5	5	6	5	5	5	5	4	5	5	5	5	6	6	5	5	5	5	7	6	6	7	7	7	6	6	6	6	7	6
1	1	2	7	7	7	7	7	7	7	7	5	5	5	5	5	5	5	5	5	5	5	6	6	7	7	6	6	6	4	5	5	5	5	5	6	6	6	5	6	6	5	6	5	5	5	5	7	5	5
1	1	2	6	6	6	6	6	6	6	6	7	7	7	7	7	7	7	7	7	6	7	6	7	7	7	7	6	6	5	5	5	5	5	7	6	5	6	6	6	6	5	6	5	4	6	5	6	5	6
1	1	1	7	7	7	7	7	7	7	7	6	6	6	6	6	6	6	6	6	6	6	4	6	6	6	6	6	6	5	6	4	4	6	6	6	5	6	7	5	5	6	6	6	5	5	5	5	7	6
1	1	2	5	5	5	5	5	5	5	5	5	5	5	5	5	5	4	6	6	6	6	6	6	6	6	5	5	6	5	5	5	6	6	6	6	5	6	6	6	6	6	7	7	5	5	5	6	6	6
1	1	2	7	7	7	7	7	7	7	7	4	4	6	6	6	6	5	6	6	6	6	4	6	6	6	5	5	5	5	5	5	6	6	6	5	5	5	5	5	5	6	6	6	5	5	5	6	6	5
1	1	2	5	5	5	5	5	4	4	4	5	5	6	6	6	6	6	5	5	5	5	6	6	5	5	5	5	5	6	6	6	5	5	5	5	5	5	5	5	5	7	7	7	6	6	6	7	5	7
2	1	2	6	7	6	6	6	6	6	6	6	6	5	5	5	5	5	6	6	6	6	5	6	5	5	6	6	6	5	5	5	6	6	6	5	6	5	6	6	6	6	6	6	5	5	5	6	6	6
2	1	2	5	6	5	5	6	5	5	6	5	5	5	5	5	5	5	6	6	6	6	5	5	5	5	5	5	5	5	6	6	5	5	5	5	5	5	5	5	5	5	7	6	6	6	6	6	6	5
2	1	1	7	5	7	7	6	7	7	6	5	5	5	5	5	5	5	5	5	5	5	6	6	6	6	5	5	5	5	5	5	5	6	6	7	7	7	7	7	7	7	7	7	7	7	7	5	5	5
1	2	2	5	5	5	5	5	5	5	5	5	5	5	5	5	5	5	6	6	6	6	6	7	7	7	6	6	6	5	6	4	7	7	6	5	6	5	5	5	5	6	6	6	6	6	6	5	5	5
1	2	1	5	5	5	5	5	5	5	5	7	7	7	7	7	7	7	5	5	5	5	5	5	5	5	7	7	7	5	6	6	5	5	5	5	6	5	6	6	6	5	6	5	5	5	5	5	5	5
1	2	1	5	5	5	5	5	5	5	5	6	6	6	6	6	6	6	7	7	7	7	4	5	6	6	5	5	5	6	6	6	5	6	6	6	5	6	6	5	5	7	7	7	5	5	5	5	6	5
1	2	4	6	6	6	6	6	6	6	6	5	5	5	5	5	5	5	5	5	5	5	6	7	6	6	5	5	5	5	5	5	6	6	6	6	6	6	5	5	5	6	6	6	7	7	7	6	6	6
1	2	4	4	6	4	4	6	4	4	6	5	5	5	5	5	5	5	5	5	5	5	5	6	6	6	5	5	5	5	5	4	6	4	5	7	6	7	6	6	6	5	6	5	6	6	6	6	6	6
1	2	4	5	5	5	5	5	5	5	5	6	5	5	5	5	5	6	6	6	6	6	6	6	6	6	5	5	5	6	6	6	5	5	5	5	6	5	6	6	6	6	5	6	6	6	6	6	6	6
1	2	4	6	4	6	6	4	6	6	4	4	6	6	6	6	6	4	5	6	5	6	6	6	6	6	6	6	6	5	5	4	4	5	5	6	5	6	6	6	6	5	6	5	6	6	6	6	6	6
1	2	2	6	6	6	6	6	6	6	6	6	6	6	6	6	6	6	6	6	6	6	6	6	6	7	5	5	5	6	6	6	7	7	7	6	6	5	6	5	5	5	5	5	6	6	6	5	5	5
2	2	2	7	7	7	7	7	7	7	4	5	5	5	5	5	5	5	5	5	5	5	6	4	5	6	5	5	6	5	5	6	5	5	4	6	6	6	5	6	6	6	6	6	7	7	7	6	6	5
1	2	3	5	5	5	5	7	4	4	4	6	6	6	6	6	6	6	5	5	6	5	6	7	7	6	7	7	7	5	5	5	5	5	4	5	6	5	5	5	5	7	7	7	5	5	5	5	5	5
1	2	4	6	5	6	6	6	6	6	6	4	5	5	5	5	5	4	5	5	5	5	6	6	7	7	5	6	6	5	5	5	5	5	5	5	5	5	5	5	5	6	6	6	5	5	5	5	6	4
1	2	4	5	5	5	5	7	4	4	4	5	5	5	5	5	5	5	5	5	5	5	7	5	7	6	5	5	5	5	6	6	5	5	5	5	5	5	5	5	5	5	5	5	6	6	6	7	7	5
1	1	2	5	4	5	5	6	5	5	5	6	6	6	6	6	6	6	5	5	5	5	6	6	6	6	5	5	5	6	6	5	6	5	5	7	6	6	5	5	5	5	5	5	5	5	5	7	7	7
1	1	2	5	7	5	5	7	5	5	5	6	6	6	6	6	6	6	5	5	5	5	6	7	6	6	4	5	6	5	5	5	6	5	6	5	5	5	5	5	5	5	5	5	6	6	6	7	7	7
1	2	4	5	5	5	5	5	5	5	5	6	6	6	6	6	6	6	6	6	6	6	6	6	5	6	5	5	5	6	6	6	4	5	5	6	5	5	5	5	5	7	7	7	7	7	7	7	7	7
2	2	2	5	6	5	5	6	5	5	5	5	5	5	5	5	5	5	7	7	7	7	4	6	6	6	6	6	6	6	5	5	5	6	5	7	7	7	5	5	5	6	6	6	7	7	7	5	7	7
2	2	3	4	4	4	4	4	4	4	4	7	7	7	7	7	7	7	5	5	5	5	5	6	6	5	6	6	6	5	5	5	5	5	5	7	6	5	5	5	5	5	5	5	5	5	5	5	5	5
2	2	4	6	6	6	6	6	6	6	6	6	6	6	6	6	6	6	5	5	5	5	5	5	6	6	6	6	6	5	6	6	6	6	6	4	4	6	6	6	6	6	6	6	6	6	6	6	6	6
1	2	3	5	5	5	5	5	5	5	5	6	5	5	5	5	5	6	5	5	5	5	6	5	5	5	5	5	5	5	5	5	6	6	6	6	6	6	5	5	5	6	6	6	5	5	5	5	6	6
2	2	4	6	6	6	6	6	6	6	6	5	5	5	5	5	5	5	5	5	5	5	5	5	5	5	5	5	5	5	6	6	6	6	6	7	5	7	5	5	5	6	6	6	6	6	6	5	5	5
2	1	4	4	5	4	6	7	4	4	7	6	6	6	6	6	6	6	6	6	6	6	6	6	6	6	5	5	5	6	5	6	5	5	5	7	7	6	5	5	5	7	7	7	5	5	5	5	5	5
1	3	3	5	5	6	5	5	5	5	5	5	5	5	5	5	5	5	5	5	5	5	4	6	6	4	5	5	5	6	6	6	5	4	5	6	6	6	5	5	5	5	5	5	5	5	5	6	6	6
1	3	3	4	4	5	4	4	4	4	4	5	5	5	5	5	5	5	5	5	5	5	6	6	5	5	6	6	6	6	5	4	6	6	6	6	6	6	5	5	5	7	7	7	6	6	6	6	6	6
1	3	4	4	4	4	6	6	4	4	6	5	5	5	5	5	5	5	6	6	6	6	5	5	5	5	5	5	5	5	5	5	5	6	4	7	7	7	5	5	5	5	5	5	6	6	6	6	6	6
1	2	3	4	5	4	5	7	4	4	7	5	5	5	5	5	5	5	6	6	6	6	7	7	7	7	4	5	5	6	6	6	6	6	6	6	6	6	5	5	5	6	5	5	6	6	6	7	7	7
[truncated: 21 more columns]
